# Supplementary material for: CdZnS Nanowire Decorated with Graphene for Efficient Photocatalytic Hydrogen Evolution
Source: Molecules. 2025 Jul 20;30(14):3042. doi: 10.3390/molecules30143042 (PMC12299082; doi:10.3390/molecules30143042)
Supplement: Supplementary file 1 [file molecules-30-03042-s001.zip]

Archive with 1 entries (1 files):
- molecules-3721428-supplementary.pdf
